# Supplementary material for: The Personalized Inherited Signature Predisposing to Non-Small-Cell Lung Cancer in Non-Smokers
Source: Cancers (Basel). 2024 Aug 20;16(16):2887. doi: 10.3390/cancers16162887 (PMC11352340; doi:10.3390/cancers16162887)
Supplement: Supplementary file 1 [file cancers-16-02887-s001.zip]

Archive with 1 entries (1 files):
- cancers-3126408-supplementary.pdf
